# Supplementary material for: Standardized Methodology of Scaffold-Free and Scaffold-Based 3D Epithelial Spheroid Culture for Skin Regenerative Research
Source: Methods Protoc. 2025 Oct 16;8(5):123. doi: 10.3390/mps8050123 (PMC12566299; doi:10.3390/mps8050123)
Supplement: Supplementary file 1 [file mps-08-00123-s001.zip]

Archive with 4 entries (4 files):
- Supplementary Video S2_Sphere collection 6-well.mp4
- __MACOSX/._Supplementary Video S2_Sphere collection 6-well.mp4
- Supplementary Video S1_Microcavity Media change.mp4
- __MACOSX/._Supplementary Video S1_Microcavity Media change.mp4
